# Supplementary material for: BPG4 regulates chloroplast development and homeostasis by suppressing GLK transcription factors and involving light and brassinosteroid signaling
Source: Nat Commun. 2024 Jan 8;15:370. doi: 10.1038/s41467-023-44492-5 (PMC10774444; doi:10.1038/s41467-023-44492-5)
Supplement: Supplementary file 4 — Source Data [file 41467_2023_44492_MOESM4_ESM.xlsx]

## Sheet: Figure1b
	20 μE				μg chl/ml	μg chl/ml	ug chl/mg	ug chl/mg
		646.5	663.5	750	Chl_a	Chl_b	Chl_a	Chl_b	total chloropyll
Col DMSO	1	0.466	1.096	0.026	11.9855	3.6827	1.19855	0.36827	1.56682
	2	0.457	1.094	0.026	11.984	3.50973	1.1984	0.350973	1.54937
	3	0.49	1.149	0.033	12.5057	3.80211	1.25057	0.380211	1.63078
Col Brz	1	0.545	1.285	0.026	14.0993	4.3592	1.40993	0.43592	1.84585
	2	0.558	1.331	0.02	14.6879	4.48977	1.46879	0.448977	1.91776
	3	0.57	1.345	0.026	14.7706	4.57235	1.47706	0.457235	1.93429
bpg4-1D DMSO	1	0.33	0.771	0.053	8.08915	2.10049	0.808915	0.210049	1.01896
	2	0.296	0.725	0.034	7.79665	1.92841	0.779665	0.192841	0.972506
	3	0.248	0.618	0.021	6.7344	1.6791	0.67344	0.16791	0.84135
bpg4-1D Brz	1	0.285	0.709	0.021	7.7548	1.98376	0.77548	0.198376	0.973856
	2	0.276	0.689	0.023	7.51335	1.86837	0.751335	0.186837	0.938172
	3	0.304	0.766	0.018	8.4337	2.13598	0.84337	0.213598	1.05697
		mean			sd
		Chl_a	Chl_b		Chl_a	Chl_b
Col	DMSO	1.21584	0.366485		0.0300757	0.0147005
	Brz 1μM	1.45192	0.447377		0.0366016	0.0107472
bpg4-1D	DMSO	0.754007	0.190267		0.0712891	0.0211871
	Brz 1μM	0.790062	0.199604		0.0477187	0.0134227
		total chlorophyll
		mean	sd
Brz 0 µM	Col-0	1.58232	0.0428606
		0.944273	0.0470215
Brz 1 µM	Col-0	1.8993	0.0921113
		0.989665	0.0609555

## Sheet: Figure1c
	law data (sample)		law data (house keeping)		relative to house keeoping		Relative to WT		average
sample	Rel. Qty	SD	GAPDH Qty	GAPDH SD	expression	SD	expression	SD	expression	SD
Col-0_1	0.0520707		1.72665		0.0301571	0	1	0	0.0284454	0.00282299	1.06018
Col-0_2	0.0506811		1.68982		0.029992	0	0.994525	0			1.05437
Col-0_3	0.052424		2.08138		0.0251871	0	0.835196	0			0.885454
bpg4-1_1	0.491621		0.718504		0.684228	0	22.6888	0	0.681731	0.00232935	24.0541
bpg4-1_2	0.488307		0.718504		0.679617	0	22.5359	0			23.892
bpg4-1_3	0.468891		0.688181		0.681349	0	22.5933	0			23.9529
	Relative to GAPDH		Relative to WT
	expression	SD	expression	SD
Col-0_DMSO	0.0284454	0.00282299	1	0.14035
Col-0_Brz	0.681731	0.00232935	23.9663	2.37988

## Sheet: Figure2b
	law data (sample)		law data (house keeping)		relative to house keeoping		Relative to WT		average
sample	Rel. Qty	SD	GAPDH Qty	GAPDH SD	expression	SD	expression	SD	expression	SD
Col-0_1	0.0257895	0.00106965	0.849094	0.108487	0.0303729	0.00408004	1	0.134331	0.0324264	0.00311465	0.936672
Col-0_2	0.0339483	0.00133145	0.942741	0.0232487	0.0360102	0.00166831	1.1856	0.0549276			1.11052
Col-0_3	0.0250339	0.000645211	0.81026	0.0369455	0.0308962	0.00161825	1.01723	0.0532795			0.952808
bpg4-1_1	9.64273e-05	1.59124e-05	0.636663	0.0392927	0.000151457	2.66842e-05	0.0049866	0.000878553	0.000237001	8.24166e-05	0.0046708
bpg4-1_2	0.00014822	3.64267e-05	0.608314	0.0153477	0.000243658	6.01962e-05	0.0080222	0.0019819			0.00751417
bpg4-1_3	0.000239666	3.34147e-05	0.758708	0.0356323	0.000315887	4.64732e-05	0.0104003	0.00153009			0.00974165
bpg4-2_1	0.00155087	5.2603e-05	0.905342	0.0359914	0.00171302	8.95184e-05	0.0563994	0.00294731	0.00133432	0.000337696	0.0528278
bpg4-2_2	0.00113394	4.83108e-05	0.925296	0.0300485	0.00122549	6.56493e-05	0.0403482	0.00216144			0.037793
bpg4-2_3	0.000894801	3.17343e-05	0.840615	0.0395636	0.00106446	6.27301e-05	0.0350464	0.00206533			0.0328269
BPG4-OX-2_1	1.28939	0.0505729	0.609255	0.0159548	2.11633	0.0998087	69.6782	3.28611	2.49355	0.452142	65.2656
BPG4-OX-2_2	2.67242	0.0635696	1.12781	0.0559043	2.36958	0.130282	78.0161	4.28942			73.0755
BPG4-OX-2_3	1.54721	0.110917	0.516641	0.021205	2.99475	0.247385	98.5994	8.14492			92.3552
BPG4-OX-10_1	1.44705	0.0735279	0.7879	0.0232554	1.83659	0.107923	60.4679	3.55326	1.75672	0.150475	56.6385
BPG4-OX-10_2	1.30857	0.0244034	0.826559	0.0376078	1.58315	0.0778481	52.1239	2.56308			48.823
BPG4-OX-10_3	1.08913	0.0519636	0.588583	0.0295096	1.85043	0.128068	60.9238	4.21654			57.0656
	Relative to GAPDH		Relative to WT
	expression	SD	expression	SD
Col-0	0.0324264	0.00311465	1	0.135839
bpg4-1	0.000237001	8.24166e-05	0.00730887	0.00263682
bpg4-2	0.00133432	0.000337696	0.0411493	0.0111391
BPG4-OX 2-1	2.49355	0.452142	76.8988	15.7792
BPG4-OX 10-1	1.75672	0.150475	54.1757	6.97232

## Sheet: Figure2c
					1	Col-0
					2	bpg4-1
					3	bpg4-2
					4	BPG4-OX-2
					5	BPG4-OX-10

## Sheet: Figure2d,e,f
		volume		Absorbance			sup			/F.W.
		fresh weight[mg]	Aceton[ml]	A663.6	A646.6	A750	Chl a[µg/ml]	Chl b[µg/ml]	Chls a+b[µg/ml]	Chl a[µg/mg]	Chl b[µg/mg]	Chls a+b[µg/mg]	Chl a/b ratio
1	Col-0_1	3.02	0.8	0.4635	0.1971	0.0168	5.01231	1.4686	6.48091	1.32776	0.389032	1.7168	3.41299
2	Col-0_2	2.04	0.8	0.3908	0.1654	0.0116	4.25301	1.26181	5.51482	1.66785	0.494826	2.16267	3.37057
3	Col-0_3	2.6	0.8	0.4572	0.1916	0.0111	5.00445	1.4756	6.48005	1.53983	0.454032	1.99386	3.39146
4	Col-0_4	3.3	0.8	0.5034	0.2121	0.0143	5.48708	1.61584	7.10292	1.3302	0.391718	1.72192	3.39582
5	Col-0_5	1.97	0.8	0.3584	0.1581	0.0195	3.79809	1.15097	4.94906	1.54237	0.467398	2.00977	3.29992
6	Col-0_6	2.25	0.8	0.3592	0.1523	0.0114	3.90126	1.15398	5.05524	1.38711	0.410304	1.79742	3.38069
7	Col-0_7	2.77	0.8	0.4855	0.2102	0.022	5.19796	1.54656	6.74452	1.50122	0.446659	1.94788	3.36099
8	Col-0_8	2.74	0.8	0.4699	0.1975	0.0118	5.13819	1.5223	6.66049	1.5002	0.444466	1.94467	3.37529
9	Col-0_9	2.38	0.8	0.4109	0.1777	0.0175	4.41064	1.32207	5.73271	1.48257	0.444393	1.92696	3.33617
10	Col-0_10	2.24	0.8	0.3909	0.1675	0.0171	4.19553	1.21927	5.4148	1.4984	0.435452	1.93386	3.44103
11	Col-0_11	2.59	0.8	0.4009	0.1666	0.0078	4.41054	1.29511	5.70564	1.36233	0.400033	1.76236	3.40554
12	Col-0_12	3.11	0.8	0.4694	0.1929	0.0096	5.16514	1.4652	6.63034	1.32865	0.376902	1.70555	3.5252
13	Col-0_13	2.57	0.8	0.4429	0.1891	0.0189	4.75999	1.37492	6.13491	1.48171	0.427991	1.9097	3.46201
14	Col-0_14	4.32	0.8	0.5399	0.2325	0.0254	5.77452	1.68001	7.45453	1.06936	0.311112	1.38047	3.4372
15	Col-0_15	2.76	0.8	0.4337	0.1864	0.0178	4.66485	1.3822	6.04704	1.35213	0.400637	1.75277	3.37495
16	Col-0_16	3.21	0.8	0.5454	0.2254	0.0112	5.99774	1.72748	7.72522	1.49476	0.430525	1.92529	3.47196
17	Col-0_17	3.29	0.8	0.5579	0.2368	0.0207	6.02964	1.75134	7.78098	1.46618	0.425858	1.89203	3.44288
18	Col-0_18	4.54	0.8	0.6569	0.2708	0.0135	7.22554	2.06667	9.2922	1.27322	0.364171	1.63739	3.49622
19	Col-0_19	3.47	0.8	0.5039	0.2072	0.0086	5.561	1.60164	7.16264	1.28207	0.369255	1.65133	3.47206
20	Col-0_20	3.14	0.8	0.4574	0.1862	0.0051	5.07887	1.45735	6.53622	1.29398	0.371299	1.66528	3.48501
21	bpg4-1_1	3.18	0.8	0.589	0.2462	0.0078	6.51178	1.98821	8.49999	1.63818	0.500179	2.13836	3.27519
22	bpg4-1_2	2.43	0.8	0.4925	0.2155	0.0204	5.28572	1.64447	6.93019	1.74015	0.541389	2.28154	3.21424
23	bpg4-1_3	1.89	0.8	0.4113	0.1695	0.0042	4.56546	1.35838	5.92384	1.93247	0.574977	2.50745	3.36095
24	bpg4-1_4	3.81	0.8	0.6936	0.2973	0.0218	7.52703	2.29687	9.82389	1.58048	0.482282	2.06276	3.27708
25	bpg4-1_5	2.48	0.8	0.5104	0.2224	0.0227	5.46509	1.6613	7.12639	1.76293	0.535903	2.29884	3.28965
26	bpg4-1_6	2.87	0.8	0.5899	0.2647	0.0358	6.20403	1.92833	8.13236	1.72935	0.537513	2.26686	3.21731
27	bpg4-1_7	2.65	0.8	0.5128	0.2243	0.0278	5.44017	1.60956	7.04974	1.64232	0.485906	2.12822	3.3799
28	bpg4-1_8	2.5	0.8	0.4942	0.2147	0.0237	5.27657	1.56905	6.84563	1.6885	0.502098	2.1906	3.3629
29	bpg4-1_9	2.94	0.8	0.5495	0.234	0.018	5.96007	1.7773	7.73737	1.62179	0.483618	2.10541	3.35345
30	bpg4-1_10	2.62	0.8	0.5365	0.2309	0.0219	5.7709	1.7181	7.489	1.76211	0.524612	2.28672	3.35888
31	bpg4-1_11	2.78	0.8	0.5593	0.2499	0.0365	5.86013	1.76721	7.62734	1.68637	0.508548	2.19492	3.31604
32	bpg4-1_12	2.44	0.8	0.5303	0.2306	0.0228	5.68698	1.72859	7.41558	1.86459	0.566752	2.43134	3.28995
33	bpg4-1_13	2.08	0.8	0.4219	0.1856	0.0213	4.48839	1.36999	5.85837	1.7263	0.526918	2.25322	3.27622
34	bpg4-1_14	2.09	0.8	0.4505	0.2042	0.0324	4.68364	1.43639	6.12002	1.79278	0.549813	2.34259	3.26071
35	bpg4-1_15	1.83	0.8	0.4084	0.1812	0.0253	4.29543	1.28531	5.58074	1.87778	0.561883	2.43967	3.34195
36	bpg4-1_16	3.28	0.8	0.6494	0.2786	0.0237	7.01483	2.10483	9.11966	1.71093	0.513374	2.22431	3.33273
37	bpg4-1_17	2.56	0.8	0.5194	0.22865	0.0283	5.50508	1.65781	7.16289	1.72034	0.518065	2.2384	3.3207
38	bpg4-1_18	4.42	0.8	0.7057	0.2932	0.0135	7.76621	2.282	10.0482	1.40565	0.413033	1.81868	3.40324
39	bpg4-1_19	3.53	0.8	0.5858	0.2458	0.0118	6.4348	1.9342	8.369	1.45831	0.438346	1.89666	3.32685
40	bpg4-1_20	1.94	0.8	0.3457	0.1516	0.0167	3.68626	1.12443	4.81068	1.52011	0.463682	1.98379	3.27834
41	bpg4-2_1	2.8	0.8	0.5144	0.2198	0.0185	5.56146	1.65353	7.21499	1.58899	0.472438	2.06143	3.36338
42	bpg4-2_2	2.22	0.8	0.4252	0.1836	0.0183	4.56301	1.35936	5.92237	1.64433	0.489861	2.13419	3.35672
43	bpg4-2_3	2.98	0.8	0.4716	0.202	0.0175	5.09225	1.51756	6.60981	1.36705	0.4074	1.77445	3.35554
44	bpg4-2_4	2.36	0.8	0.4731	0.202	0.0143	5.14167	1.55948	6.70114	1.74294	0.528637	2.27157	3.29704
45	bpg4-2_5	4.63	0.8	0.6663	0.2945	0.0354	7.06782	2.1646	9.23242	1.22122	0.374013	1.59523	3.26518
46	bpg4-2_6	3.69	0.8	0.6257	0.2671	0.0221	6.76935	2.01227	8.78162	1.46761	0.436265	1.90388	3.36403
47	bpg4-2_7	3.37	0.8	0.6387	0.2695	0.0183	6.95934	2.05571	9.01505	1.65207	0.488002	2.14007	3.38537
48	bpg4-2_8	2.81	0.8	0.5372	0.2265	0.014	5.86733	1.74696	7.61429	1.67041	0.497356	2.16777	3.35859
49	bpg4-2_9	4.28	0.8	0.6732	0.2838	0.0177	7.35132	2.18599	9.53731	1.37408	0.408596	1.78267	3.36293
50	bpg4-2_10	2.6	0.8	0.525	0.233	0.031	5.5364	1.67708	7.21348	1.70351	0.516025	2.21953	3.30121
51	bpg4-2_11	3.12	0.8	0.6153	0.2636	0.0241	6.63148	1.96145	8.59293	1.70038	0.502937	2.20331	3.3809
52	bpg4-2_12	2.82	0.8	0.5762	0.2566	0.0344	6.07044	1.85264	7.92308	1.72211	0.525573	2.24768	3.27664
53	bpg4-2_13	2.31	0.8	0.4377	0.1904	0.0186	4.69588	1.43148	6.12736	1.62628	0.49575	2.12203	3.28045
54	bpg4-2_14	2.34	0.8	0.4373	0.1912	0.0188	4.68701	1.44661	6.13361	1.60239	0.494567	2.09696	3.23999
55	bpg4-2_15	2.62	0.8	0.4938	0.217	0.0234	5.26872	1.62235	6.89107	1.60877	0.495375	2.10414	3.24758
56	bpg4-2_16	4.17	0.8	0.7035	0.3054	0.0314	7.53453	2.26493	9.79945	1.44547	0.434519	1.87999	3.32661
57	bpg4-2_17	2.23	0.8	0.4154	0.1767	0.0106	4.53524	1.38592	5.92117	1.62699	0.497192	2.12419	3.27236
58	bpg4-2_18	2.16	0.8	0.432	0.1844	0.0147	4.67919	1.39766	6.07685	1.73303	0.517653	2.25069	3.34786
59	bpg4-2_19	2.79	0.8	0.5691	0.2474	0.0264	6.08453	1.82385	7.90838	1.74467	0.522969	2.26764	3.33608
60	bpg4-2_20	2.63	0.8	0.467	0.203	0.0184	5.02462	1.5466	6.57122	1.5284	0.470449	1.99885	3.24882
61	BPG4-OX-2_1	2.19	0.8	0.1836	0.0688	0.0021	2.05329	0.463512	2.5168	0.75006	0.169319	0.91938	4.42985
62	BPG4-OX-2_2	1.79	0.8	0.1508	0.0624	0.0094	1.597	0.382156	1.97916	0.713743	0.170796	0.884539	4.17892
63	BPG4-OX-2_3	1.88	0.8	0.1583	0.062	0.0045	1.73742	0.412667	2.15009	0.73933	0.175603	0.914933	4.21023
64	BPG4-OX-2_4	1.1	0.8	0.0995	0.0389	0.0026	1.09446	0.261474	1.35593	0.795971	0.190163	0.986134	4.18573
65	BPG4-OX-2_5	1.98	0.8	0.1582	0.0594	0.0009	1.77775	0.415792	2.19354	0.718283	0.167997	0.88628	4.27558
66	BPG4-OX-2_6	2.37	0.8	0.2104	0.0791	0.0028	2.34854	0.530337	2.87887	0.792754	0.179017	0.971771	4.42838
67	BPG4-OX-2_7	1.68	0.8	0.1309	0.0503	0.0019	1.45683	0.349614	1.80644	0.693729	0.166483	0.860211	4.16697
68	BPG4-OX-2_8	2.68	0.8	0.2362	0.0909	0.0062	2.60152	0.590957	3.19247	0.776572	0.176405	0.952977	4.40221
69	BPG4-OX-2_9	2.17	0.8	0.1954	0.0751	0.0051	2.15267	0.487327	2.64	0.793613	0.17966	0.973273	4.41731
70	BPG4-OX-2_10	1.93	0.8	0.1701	0.0666	0.0051	1.86443	0.438915	2.30334	0.772819	0.181934	0.954752	4.2478
71	BPG4-OX-2_11	3.18	0.8	0.2056	0.0796	0.0034	2.28264	0.55482	2.83746	0.574249	0.139577	0.713826	4.1142
72	BPG4-OX-2_12	2.53	0.8	0.1856	0.0692	0.0008	2.08938	0.481836	2.57122	0.660674	0.152359	0.813033	4.33629
73	BPG4-OX-2_13	2.42	0.8	0.2047	0.0774	0.0015	2.29566	0.543817	2.83947	0.758894	0.179774	0.938668	4.22137
74	BPG4-OX-2_14	1.86	0.8	0.1548	0.0583	0.0027	1.72144	0.382425	2.10387	0.740406	0.164484	0.90489	4.50139
75	BPG4-OX-2_15	2.87	0.8	0.2288	0.0852	0.0007	2.57875	0.596224	3.17497	0.718815	0.166195	0.88501	4.32514
76	BPG4-OX-2_16	2.41	0.8	0.2073	0.0818	0.008	2.25324	0.520315	2.77355	0.747962	0.172719	0.92068	4.33052
77	BPG4-OX-2_17	2.04	0.8	0.1713	0.0691	0.0103	1.82231	0.403718	2.22603	0.714631	0.158321	0.872952	4.51382
78	BPG4-OX-2_18	1.84	0.8	0.167	0.0676	0.0084	1.79189	0.423626	2.21552	0.779083	0.184185	0.963268	4.22989
79	BPG4-OX-2_19	1.81	0.8	0.1563	0.0629	0.0089	1.66795	0.373006	2.04096	0.737215	0.164865	0.90208	4.47164
80	BPG4-OX-2_20	2.73	0.8	0.2548	0.1018	0.0112	2.75307	0.64401	3.39708	0.80676	0.188721	0.995481	4.27489
81	BPG4-OX-10_1	2.32	0.8	0.2202	0.0901	0.0118	2.35324	0.567029	2.92026	0.81146	0.195527	1.00699	4.15011
82	BPG4-OX-10_2	2.26	0.8	0.2324	0.0915	0.0063	2.55246	0.620261	3.17273	0.903527	0.219561	1.12309	4.11515
83	BPG4-OX-10_3	2.06	0.8	0.21	0.0846	0.0091	2.2685	0.546986	2.81549	0.880971	0.212422	1.09339	4.14727
84	BPG4-OX-10_4	2.85	0.8	0.2401	0.0933	0.0039	2.66548	0.655972	3.32145	0.748205	0.184132	0.932337	4.06341
85	BPG4-OX-10_5	1.33	0.8	0.1232	0.0474	0.0016	1.37281	0.333142	1.70595	0.82575	0.200386	1.02614	4.1208
86	BPG4-OX-10_6	1.44	0.8	0.1319	0.0573	0.0104	1.36878	0.355974	1.72475	0.760433	0.197763	0.958197	3.84517
87	BPG4-OX-10_7	1.12	0.8	0.1339	0.0545	0.0059	1.44407	0.358586	1.80266	1.03148	0.256133	1.28761	4.02712
88	BPG4-OX-10_8	2.28	0.8	0.2429	0.0977	0.0089	2.64006	0.654588	3.29465	0.926337	0.22968	1.15602	4.03316
89	BPG4-OX-10_9	4.2	0.8	0.3883	0.1538	0.0105	4.26264	1.05542	5.31806	0.81193	0.201033	1.01296	4.03879
90	BPG4-OX-10_10	1.19	0.8	0.1383	0.056	0.0054	1.499	0.375147	1.87414	1.00773	0.2522	1.25993	3.99575
91	BPG4-OX-10_11	2.77	0.8	0.2249	0.0879	0.007	2.46298	0.57319	3.03617	0.71133	0.165542	0.876872	4.29697
92	BPG4-OX-10_12	2.06	0.8	0.1871	0.0742	0.0078	2.0271	0.468221	2.49533	0.787225	0.181833	0.969059	4.32938
93	BPG4-OX-10_13	1.44	0.8	0.1493	0.0611	0.0082	1.59358	0.381598	1.97518	0.885322	0.211999	1.09732	4.17607
94	BPG4-OX-10_14	1.4	0.8	0.1771	0.0732	0.0098	1.88776	0.466211	2.35397	1.07872	0.266406	1.34512	4.04914
95	BPG4-OX-10_15	2.22	0.8	0.2496	0.0995	0.0063	2.74276	0.698289	3.44105	0.988384	0.251636	1.24002	3.92784
96	BPG4-OX-10_16	2.99	0.8	0.2625	0.1008	0.0064	2.8965	0.659813	3.55632	0.774985	0.176539	0.951523	4.38989
97	BPG4-OX-10_17	1.94	0.8	0.1755	0.0692	0.0081	1.89485	0.419007	2.31385	0.781379	0.172786	0.954166	4.52223
98	BPG4-OX-10_18	2.27	0.8	0.2456	0.095	0.0037	2.73046	0.666574	3.39703	0.962277	0.234916	1.19719	4.09626
99	BPG4-OX-10_19	2.15	0.8	0.1958	0.0817	0.0142	2.05248	0.479269	2.53174	0.763712	0.178333	0.942044	4.28251
100	BPG4-OX-10_20	2.3	0.8	0.2229	0.0863	0.0036	2.47554	0.602874	3.07841	0.861057	0.209695	1.07075	4.10623

## Sheet: Figure2h
plants	grana
Col-0	10.3333
Col-0	7.33333
Col-0	8
Col-0	11.3333
Col-0	8.33333
Col-0	8.33333
Col-0	7.33333
Col-0	9.66667
Col-0	9.33333
Col-0	8.33333
Col-0	9
Col-0	10.6667
Col-0	9.33333
Col-0	8.66667
Col-0	8.66667
bpg4-1	9.33333
bpg4-1	9
bpg4-1	11.6667
bpg4-1	10.3333
bpg4-1	9.33333
bpg4-1	10.3333
bpg4-1	9
bpg4-1	8.66667
bpg4-1	12.3333
bpg4-1	12
bpg4-1	11.6667
bpg4-1	13
bpg4-1	11.3333
bpg4-1	9.66667
bpg4-1	9.33333
BPG4-OX-2	4.66667
BPG4-OX-2	6
BPG4-OX-2	5
BPG4-OX-2	5
BPG4-OX-2	5.33333
BPG4-OX-2	5
BPG4-OX-2	5.33333
BPG4-OX-2	4.66667
BPG4-OX-2	4.66667
BPG4-OX-2	6
BPG4-OX-2	6.33333
BPG4-OX-2	4.33333
BPG4-OX-2	5.33333
BPG4-OX-2	5.33333
BPG4-OX-2	5.66667

## Sheet: Figure3c
HEMA1	law data (sample)		law data (house keeping)		relative to house keeoping		Relative to WT		average
sample	Rel. Qty	SD	GAPDH Qty	GAPDH SD	expression	SD	expression	SD	expression	SD
Col-0_1	0.35576	0.0124516	0.849094	0.108487	0.418988	0.0555055	1	0.132475	0.385796	0.0291305	1.08604
Col-0_2	0.35251	0.0114145	0.942741	0.0232487	0.37392	0.0152193	0.892437	0.0363241			0.969219
Col-0_3	0.295322	0.0173274	0.81026	0.0369455	0.364478	0.0270835	0.869902	0.0646402			0.944745
bpg4-1_1	0.391998	0.0406747	0.636663	0.0392927	0.615708	0.0743341	1.46951	0.177413	0.677944	0.0600489	1.59594
bpg4-1_2	0.447437	0.00906852	0.608314	0.0153477	0.735536	0.0238037	1.75551	0.0568124			1.90654
bpg4-1_3	0.517884	0.0386124	0.758708	0.0356323	0.682586	0.0601472	1.62913	0.143554			1.7693
bpg4-2_1	0.542658	0.0269297	0.905342	0.0359914	0.599395	0.0381128	1.43058	0.090964	0.638251	0.0337225	1.55366
bpg4-2_2	0.606502	0.039596	0.925296	0.0300485	0.655468	0.0477945	1.56441	0.114071			1.699
bpg4-2_3	0.554713	0.0253665	0.840615	0.0395636	0.65989	0.0433034	1.57496	0.103352			1.71046
BPG4-OX-2_1	0.126442	0.00832844	0.609255	0.0159548	0.207535	0.0147106	0.495324	0.0351099	0.21164	0.0128195	0.53794
BPG4-OX-2_2	0.227113	0.0090097	1.12781	0.0559043	0.201376	0.0127851	0.480624	0.0305144			0.521976
BPG4-OX-2_3	0.116766	0.00297354	0.516641	0.021205	0.226009	0.0109168	0.539417	0.0260552			0.585827
BPG4-OX-10_1	0.185805	0.00695895	0.7879	0.0232554	0.235823	0.0112453	0.562841	0.0268393	0.249448	0.013841	0.611265
BPG4-OX-10_2	0.205834	0.0169312	0.826559	0.0376078	0.249025	0.0234088	0.594349	0.05587			0.645485
BPG4-OX-10_3	0.155089	0.00226904	0.588583	0.0295096	0.263496	0.0137618	0.628886	0.0328453			0.682993
	Relative to GAPDH		Relative to WT
	expression	SD	expression	SD
Col-0	0.385796	0.0291305	1	0.106784
bpg4-1	0.677944	0.0600489	1.75726	0.20453
bpg4-2	0.638251	0.0337225	1.65438	0.152463
BPG4-OX 2-1	0.21164	0.0128195	0.548581	0.0531031
BPG4-OX 10-1	0.249448	0.013841	0.646581	0.0605864
GUN4	law data (sample)		law data (house keeping)		relative to house keeoping		Relative to WT		average
sample	Rel. Qty	SD	GAPDH Qty	GAPDH SD	expression	SD	expression	SD	expression	SD
Col-0_1	0.430582	0.0199914	0.849094	0.108487	0.507107	0.0689373	1.21031	0.164533	0.469422	0.0346244	1.31444
Col-0_2	0.413877	0.0121462	0.942741	0.0232487	0.439015	0.0168288	1.0478	0.0401653			1.13795
Col-0_3	0.374458	0.0111224	0.81026	0.0369455	0.462146	0.0251492	1.103	0.0600236			1.1979
bpg4-1_1	0.475043	0.00812847	0.636663	0.0392927	0.746145	0.0477867	1.78083	0.114053	0.815363	0.0610945	1.93404
bpg4-1_2	0.509873	0.00989945	0.608314	0.0153477	0.838174	0.0266838	2.00047	0.0636863			2.17258
bpg4-1_3	0.653832	0.0250365	0.758708	0.0356323	0.86177	0.0522202	2.05679	0.124634			2.23375
bpg4-2_1	0.635909	0.0212035	0.905342	0.0359914	0.702397	0.0364449	1.67641	0.0869832	0.742351	0.0576604	1.82064
bpg4-2_2	0.662699	0.0225636	0.925296	0.0300485	0.716203	0.0336986	1.70936	0.0804285			1.85643
bpg4-2_3	0.679597	0.0287008	0.840615	0.0395636	0.808452	0.0511225	1.92954	0.122014			2.09555
BPG4-OX-2_1	0.09414	0.00494659	0.609255	0.0159548	0.154516	0.00907153	0.368785	0.021651	0.167871	0.0132292	0.400514
BPG4-OX-2_2	0.189613	0.00589114	1.12781	0.0559043	0.168126	0.00983556	0.401266	0.0234746			0.435789
BPG4-OX-2_3	0.0934972	0.00472802	0.516641	0.021205	0.180971	0.0117865	0.431925	0.0281308			0.469086
BPG4-OX-10_1	0.154368	0.0105594	0.7879	0.0232554	0.195923	0.0145963	0.467611	0.034837	0.215629	0.0204317	0.507842
BPG4-OX-10_2	0.177087	0.0114491	0.826559	0.0376078	0.214246	0.0169378	0.511341	0.0404255			0.555335
BPG4-OX-10_3	0.139327	0.0121842	0.588583	0.0295096	0.236716	0.0238617	0.564972	0.0569507			0.61358
	Relative to GAPDH		Relative to WT
	expression	SD	expression	SD
Col-0	0.469422	0.0346244	1.21676	0.128436
bpg4-1	0.815363	0.0610945	2.11346	0.224821
bpg4-2	0.742351	0.0576604	1.92421	0.208441
BPG4-OX 2-1	0.167871	0.0132292	0.43513	0.0474905
BPG4-OX 10-1	0.215629	0.0204317	0.558919	0.0677186
CHLH	law data (sample)		law data (house keeping)		relative to house keeoping		Relative to WT		average
sample	Rel. Qty	SD	GAPDH Qty	GAPDH SD	expression	SD	expression	SD	expression	SD
Col-0_1	0.704833	0.0447352	0.849094	0.108487	0.8301	0.118425	1.9812	0.282646	0.785065	0.0608323	2.15166
Col-0_2	0.674874	0.00682156	0.942741	0.0232487	0.715863	0.0190791	1.70855	0.045536			1.85555
Col-0_3	0.655689	0.0662461	0.81026	0.0369455	0.809232	0.0896998	1.9314	0.214087			2.09757
bpg4-1_1	0.666219	0.0225163	0.636663	0.0392927	1.04642	0.0736314	2.4975	0.175736	1.14376	0.120502	2.71238
bpg4-1_2	0.777754	0.0292373	0.608314	0.0153477	1.27854	0.0578842	3.0515	0.138152			3.31404
bpg4-1_3	0.839378	0.0317434	0.758708	0.0356323	1.10632	0.066709	2.64047	0.159215			2.86764
bpg4-2_1	0.777996	0.0387288	0.905342	0.0359914	0.859339	0.0547453	2.05099	0.130661	0.887257	0.0782345	2.22745
bpg4-2_2	0.765045	0.0582485	0.925296	0.0300485	0.826811	0.0684383	1.97335	0.163342			2.14313
bpg4-2_3	0.820121	0.0326828	0.840615	0.0395636	0.975621	0.0601669	2.32852	0.143601			2.52885
BPG4-OX-2_1	0.256558	0.0242878	0.609255	0.0159548	0.4211	0.0413619	1.00504	0.0987185	0.429899	0.0194024	1.09151
BPG4-OX-2_2	0.469681	0.0298057	1.12781	0.0559043	0.416456	0.0335349	0.993956	0.0800379			1.07947
BPG4-OX-2_3	0.233595	0.0241412	0.516641	0.021205	0.452142	0.0502776	1.07913	0.119998			1.17197
BPG4-OX-10_1	0.445081	0.0359577	0.7879	0.0232554	0.564896	0.0485877	1.34824	0.115964	0.620526	0.070846	1.46424
BPG4-OX-10_2	0.492957	0.0116236	0.826559	0.0376078	0.596397	0.030563	1.42342	0.0729449			1.54589
BPG4-OX-10_3	0.412175	0.0399037	0.588583	0.0295096	0.700284	0.0763481	1.67137	0.18222			1.81517
	Relative to GAPDH		Relative to WT
	expression	SD	expression	SD
Col-0	0.785065	0.0608323	2.03492	0.220164
bpg4-1	1.14376	0.120502	2.96469	0.384282
bpg4-2	0.887257	0.0782345	2.29981	0.26698
BPG4-OX 2-1	0.429899	0.0194024	1.11432	0.0980243
BPG4-OX 10-1	0.620526	0.070846	1.60843	0.220164
PORB	law data (sample)		law data (house keeping)		relative to house keeoping		Relative to WT		average
sample	Rel. Qty	SD	GAPDH Qty	GAPDH SD	expression	SD	expression	SD	expression	SD
Col-0_1	30.3874	1.20019	32.4148	0.900759	0.937455	0.0452719	2.23743	0.108051	0.876968	0.0536886	2.42993	0.385593
Col-0_2	29.0701	0.673567	33.8617	1.16098	0.858494	0.0355254	2.04897	0.0847886			2.22526	0.34738
Col-0_3	26.051	1.54156	31.2004	0.245166	0.834956	0.0498421	1.99279	0.118958			2.16424	0.335306
bpg4-1_1	26.6243	0.617594	24.4613	0.943422	1.08843	0.0489861	2.59775	0.116915	1.19375	0.0917865	2.82125	0.450442
bpg4-1_2	29.026	1.049	23.4813	0.787108	1.23613	0.0609317	2.95028	0.145426			3.20411	0.505708
bpg4-1_3	38.5259	0.156568	30.6569	1.24874	1.25668	0.0514424	2.99932	0.122778			3.25737	0.512867
bpg4-2_1	43.0596	2.50144	32.4417	1.32309	1.32729	0.0942099	3.16785	0.224851	1.29575	0.0679117	3.4404	0.536608
bpg4-2_2	42.0471	0.889122	34.5269	1.38383	1.21781	0.0551863	2.90655	0.131713			3.15661	0.499222
bpg4-2_3	43.5262	0.977912	32.4298	0.774583	1.34216	0.0440112	3.20335	0.105042			3.47895	0.541448
BPG4-OX-2_1	13.2149	0.69654	22.2705	0.371232	0.593383	0.0328031	1.41623	0.0782913	0.626961	0.077923	1.53808	0.186978
BPG4-OX-2_2	24.0138	1.93888	42.0221	0.823691	0.571455	0.0474798	1.36389	0.11332			1.48124	0.170625
BPG4-OX-2_3	11.7327	0.767166	16.3855	0.595059	0.716043	0.0535565	1.70898	0.127823			1.85602	0.268582
BPG4-OX-10_1	18.308	0.306405	28.6048	1.367	0.640032	0.032408	1.52757	0.0773482	0.702936	0.0942821	1.65899	0.219844
BPG4-OX-10_2	20.5348	0.846863	31.2345	1.19911	0.657437	0.0370425	1.56911	0.0884094			1.70411	0.231497
BPG4-OX-10_3	18.3161	0.693334	22.5751	0.407321	0.811339	0.0340227	1.93642	0.0812021			2.10303	0.322845
	Relative to GAPDH		Relative to WT
	expression	SD	expression	SD
Col-0	0.876968	0.0536886	2.27314	0.220968
bpg4-1	1.19375	0.0917865	3.09425	0.333453
bpg4-2	1.29575	0.0679117	3.35865	0.30871
BPG4-OX 2-1	0.626961	0.077923	1.62511	0.236333
BPG4-OX 10-1	0.702936	0.0942821	1.82204	0.280448
CAO	law data (sample)		law data (house keeping)		relative to house keeoping		Relative to WT		average
sample	Rel. Qty	SD	GAPDH Qty	GAPDH SD	expression	SD	expression	SD	expression	SD
Col-0_1	0.268934	0.010667	0.849094	0.108487	0.316731	0.0423732	0.755942	0.101132	0.312251	0.00453168	0.82098
Col-0_2	0.294469	0.0209643	0.942741	0.0232487	0.312354	0.0235339	0.745497	0.0561685			0.809637
Col-0_3	0.249292	0.0104184	0.81026	0.0369455	0.307669	0.0190299	0.734314	0.0454188			0.797492
bpg4-1_1	0.298078	0.0119161	0.636663	0.0392927	0.468188	0.0344272	1.11743	0.0821674	0.546296	0.0680154	1.21356
bpg4-1_2	0.360395	0.0234573	0.608314	0.0153477	0.592449	0.0413569	1.414	0.0987066			1.53566
bpg4-1_3	0.438724	0.0211431	0.758708	0.0356323	0.578252	0.0389114	1.38012	0.0928699			1.49886
bpg4-2_1	0.511232	0.0376709	0.905342	0.0359914	0.564683	0.047279	1.34773	0.112841	0.577726	0.0315789	1.46369
bpg4-2_2	0.513315	0.0270758	0.925296	0.0300485	0.554757	0.0343629	1.32404	0.0820142			1.43796
bpg4-2_3	0.515916	0.0269435	0.840615	0.0395636	0.613737	0.0431476	1.46481	0.10298			1.59083
BPG4-OX-2_1	0.0794282	0.00263004	0.609255	0.0159548	0.130369	0.00550367	0.311153	0.0131356	0.142493	0.0106729	0.337923
BPG4-OX-2_2	0.169702	0.00687421	1.12781	0.0559043	0.150471	0.00963244	0.35913	0.0229898			0.390028
BPG4-OX-2_3	0.0757598	0.00564872	0.516641	0.021205	0.146639	0.0124807	0.349984	0.0297876			0.380095
BPG4-OX-10_1	0.131522	0.00981973	0.7879	0.0232554	0.166927	0.0134017	0.398404	0.0319859	0.166878	0.00204088	0.432681
BPG4-OX-10_2	0.136228	0.0162217	0.826559	0.0376078	0.164813	0.0210094	0.39336	0.0501432			0.427204
BPG4-OX-10_3	0.0994082	0.0117941	0.588583	0.0295096	0.168894	0.0217539	0.4031	0.05192			0.437781
	Relative to GAPDH		Relative to WT
	expression	SD	expression	SD
Col-0	0.312251	0.00453168	0.80937	0.0622323
bpg4-1	0.546296	0.0680154	1.41602	0.206188
bpg4-2	0.577726	0.0315789	1.49749	0.13959
BPG4-OX 2-1	0.142493	0.0106729	0.369349	0.0392825
BPG4-OX 10-1	0.166878	0.00204088	0.432555	0.0330869
LHCB1.2	law data (sample)		law data (house keeping)		relative to house keeoping		Relative to WT		average
sample	Rel. Qty	SD	GAPDH Qty	GAPDH SD	expression	SD	expression	SD	expression	SD
Col-0_1	557.348	28.9891	0.849094	0.108487	656.403	90.5503	1566.64	216.117	610.414	46.7504	1701.43
Col-0_2	530.705	25.3469	0.942741	0.0232487	562.938	30.2589	1343.57	72.2189			1459.16
Col-0_3	495.8	31.7573	0.81026	0.0369455	611.902	48.1106	1460.43	114.826			1586.08
bpg4-1_1	538.249	42.9917	0.636663	0.0392927	845.422	85.3361	2017.77	203.672	915.388	84.3049	2191.37
bpg4-1_2	542.467	28.8278	0.608314	0.0153477	891.756	52.4594	2128.36	125.205			2311.47
bpg4-1_3	765.527	52.0699	0.758708	0.0356323	1008.99	83.3997	2408.15	199.05			2615.34
bpg4-2_1	693.594	48.0891	0.905342	0.0359914	766.113	61.2292	1828.48	146.136	797.827	91.2404	1985.8
bpg4-2_2	672.39	85.7627	0.925296	0.0300485	726.676	95.6437	1734.36	228.273			1883.58
bpg4-2_3	757.135	14.4139	0.840615	0.0395636	900.693	45.7278	2149.69	109.139			2334.64
BPG4-OX-2_1	124.924	3.05097	0.609255	0.0159548	205.043	7.34227	489.376	17.5238	236.126	27.9566	531.481
BPG4-OX-2_2	275.32	11.9545	1.12781	0.0559043	244.12	16.0868	582.642	38.3945			632.771
BPG4-OX-2_3	133.921	7.16624	0.516641	0.021205	259.214	17.4812	618.668	41.7225			671.896
BPG4-OX-10_1	224.362	10.9136	0.7879	0.0232554	284.76	16.2021	679.637	38.6695	338.939	71.9878	738.11
BPG4-OX-10_2	257.418	7.00758	0.826559	0.0376078	311.433	16.5126	743.299	39.4106			807.25
BPG4-OX-10_3	247.572	8.97506	0.588583	0.0295096	420.625	26.0241	1003.91	62.1118			1090.28
	Relative to GAPDH		Relative to WT
	expression	SD	expression	SD
Col-0	610.414	46.7504	1582.22	170.169
bpg4-1	915.388	84.3049	2372.73	282.577
bpg4-2	797.827	91.2404	2068	283.399
BPG4-OX 2-1	236.126	27.9566	612.049	85.9471
BPG4-OX 10-1	338.939	71.9878	878.546	198.037
LHCB6	law data (sample)		law data (house keeping)		relative to house keeoping		Relative to WT		average
sample	Rel. Qty	SD	GAPDH Qty	GAPDH SD	expression	SD	expression	SD	expression	SD
Col-0_1	119.573	1.96338	32.4148	0.900759	3.68886	0.119066	8.8042	0.284175	3.47667	0.213511	9.56169	0.980534
Col-0_2	117.814	3.05508	33.8617	1.16098	3.47928	0.149567	8.30401	0.356972			9.01846	0.955132
Col-0_3	101.771	5.34392	31.2004	0.245166	3.26186	0.173184	7.78509	0.413339			8.45489	0.927108
bpg4-1_1	86.7575	0.977301	24.4613	0.943422	3.54672	0.142505	8.46498	0.340117	4.25537	0.650033	9.19327	0.96347
bpg4-1_2	113.273	0.450588	23.4813	0.787108	4.82396	0.162837	11.5134	0.388643			12.5039	1.09705
bpg4-1_3	134.75	5.34581	30.6569	1.24874	4.39541	0.249923	10.4905	0.596492			11.3931	1.05664
bpg4-2_1	150.408	3.09128	32.4417	1.32309	4.63624	0.211736	11.0653	0.50535	4.28406	0.330332	12.0174	1.07981
bpg4-2_2	137.455	4.51401	34.5269	1.38383	3.98111	0.206284	9.50173	0.492338			10.3192	1.01365
bpg4-2_3	137.334	5.61358	32.4298	0.774583	4.23481	0.200485	10.1072	0.478499			10.9768	1.04048
BPG4-OX-2_1	40.2247	1.531	22.2705	0.371232	1.80618	0.0750495	4.31083	0.179121	2.08942	0.315244	4.68171	0.670405
BPG4-OX-2_2	85.4319	1.83538	42.0221	0.823691	2.03302	0.0591243	4.85222	0.141112			5.26969	0.721785
BPG4-OX-2_3	39.8014	1.15269	16.3855	0.595059	2.42906	0.11283	5.79745	0.269292			6.29624	0.799081
BPG4-OX-10_1	84.8334	0.876939	28.6048	1.367	2.9657	0.145006	7.07826	0.346087	3.02196	0.245313	7.68724	0.885771
BPG4-OX-10_2	87.7583	0.700628	31.2345	1.19911	2.80966	0.110172	6.70582	0.262948			7.28276	0.862296
BPG4-OX-10_3	74.2837	0.661499	22.5751	0.407321	3.29051	0.0662077	7.85347	0.158018			8.52916	0.930906
	Relative to GAPDH		Relative to WT
	expression	SD	expression	SD
Col-0	3.47667	0.213511	9.01168	0.877097
bpg4-1	4.25537	0.650033	11.0301	1.87952
bpg4-2	4.28406	0.330332	11.1045	1.19841
BPG4-OX 2-1	2.08942	0.315244	5.41588	0.913746
BPG4-OX 10-1	3.02196	0.245313	7.83305	0.868414
LHCA1	law data (sample)		law data (house keeping)		relative to house keeoping		Relative to WT		average
sample	Rel. Qty	SD	GAPDH Qty	GAPDH SD	expression	SD	expression	SD	expression	SD
Col-0_1	44.575	1.30771	32.4148	0.900759	1.37514	0.055568	3.28206	0.132624	1.43548	0.0537176	3.56443	0.55199
Col-0_2	49.2068	1.33066	33.8617	1.16098	1.45317	0.0634555	3.46829	0.15145			3.76669	0.575959
Col-0_3	46.1177	1.29503	31.2004	0.245166	1.47811	0.0431012	3.52782	0.10287			3.83134	0.58335
bpg4-1_1	41.9936	1.55314	24.4613	0.943422	1.71674	0.0917353	4.09735	0.218945	1.99086	0.240908	4.44987	0.648347
bpg4-1_2	49.0039	2.71583	23.4813	0.787108	2.08693	0.135169	4.98088	0.322609			5.40942	0.733151
bpg4-1_3	66.4919	4.89523	30.6569	1.24874	2.16891	0.182489	5.17654	0.435546			5.62191	0.749884
bpg4-2_1	79.213	2.27489	32.4417	1.32309	2.4417	0.121793	5.82761	0.290684	2.30556	0.158648	6.329	0.801335
bpg4-2_2	73.5884	2.45823	34.5269	1.38383	2.13134	0.111204	5.08687	0.265411			5.52452	0.742295
bpg4-2_3	76.004	3.64052	32.4298	0.774583	2.34365	0.125441	5.59359	0.299391			6.07484	0.783535
BPG4-OX-2_1	21.605	0.548076	22.2705	0.371232	0.970117	0.0294474	2.31538	0.0702823	1.03361	0.0761964	2.51459	0.400467
BPG4-OX-2_2	42.5517	1.16202	42.0221	0.823691	1.0126	0.0340385	2.41678	0.0812398			2.62471	0.419082
BPG4-OX-2_3	18.3207	0.430668	16.3855	0.595059	1.1181	0.0483695	2.66858	0.115444			2.89817	0.462125
BPG4-OX-10_1	38.1334	0.767061	28.6048	1.367	1.33311	0.0691217	3.18174	0.164973	1.42095	0.162484	3.45548	0.538509
BPG4-OX-10_2	41.2702	1.35122	31.2345	1.19911	1.3213	0.0666675	3.15355	0.159115			3.42487	0.534644
BPG4-OX-10_3	36.3109	1.15888	22.5751	0.407321	1.60845	0.0589698	3.83889	0.140743			4.16917	0.62005
	Relative to GAPDH		Relative to WT
	expression	SD	expression	SD
Col-0	1.43548	0.0537176	3.72082	0.313561
bpg4-1	1.99086	0.240908	5.1604	0.736042
bpg4-2	2.30556	0.158648	5.97612	0.610513
BPG4-OX 2-1	1.03361	0.0761964	2.67916	0.282723
BPG4-OX 10-1	1.42095	0.162484	3.68317	0.504702

## Sheet: Figure5b
		volume		Absorbance			sup			/F.W.
		fresh weight[mg]	Aceton[ml]	663.6	646.6	A750	Chl a[µg/ml]	Chl b[µg/ml]	Chls a+b[µg/ml]	Chl a[µg/mg]	Chl b[µg/mg]	Chls a+b[µg/mg]	Chl a/b ratio
1	Col-0_1	1.36	0.8	0.2095	0.0901	0.0097	2.24253	0.651906	2.89444	1.31914	0.383474	1.70261	3.43996
2	Col-0_2	1.35	0.8	0.2339	0.1104	0.0256	2.33543	0.699535	3.03497	1.38396	0.414539	1.7985	3.33855
3	Col-0_3	1.94	0.8	0.2634	0.1159	0.0148	2.78755	0.832715	3.62026	1.1495	0.343388	1.49289	3.34754
4	Col-0_4	1.51	0.8	0.223	0.0962	0.0103	2.38653	0.700272	3.0868	1.26439	0.371005	1.63539	3.408
5	Col-0_5	1.84	0.8	0.2295	0.0989	0.0099	2.46315	0.729354	3.1925	1.07093	0.31711	1.38805	3.37717
6	Col-0_6	1.73	0.8	0.2748	0.122	0.017	2.8903	0.866752	3.75705	1.33655	0.40081	1.73737	3.33463
7	Col-0_7	1.61	0.8	0.2424	0.1048	0.0108	2.5974	0.771984	3.36938	1.29063	0.383595	1.67423	3.36458
8	Col-0_8	1.52	0.8	0.211	0.0895	0.009	2.26923	0.643135	2.91236	1.19433	0.338492	1.53282	3.52838
9	Col-0_9	1.65	0.8	0.2485	0.1126	0.0192	2.57075	0.771091	3.34185	1.24643	0.373862	1.62029	3.33392
10	Col-0_10	1.42	0.8	0.2365	0.1132	0.0268	2.3485	0.725157	3.07366	1.3231	0.408539	1.73164	3.23862
11	Col-0_11	2.21	0.8	0.2712	0.1154	0.0102	2.92899	0.855102	3.78409	1.06027	0.309539	1.36981	3.42531
12	Col-0_12	1.88	0.8	0.2914	0.1217	0.0081	3.18074	0.916213	4.09696	1.35351	0.389878	1.74339	3.47162
13	Col-0_13	1.97	0.8	0.2379	0.1042	0.0132	2.52053	0.744933	3.26546	1.02356	0.302511	1.32607	3.38356
14	Col-0_14	1.42	0.8	0.2051	0.0866	0.0064	2.22957	0.653245	2.88281	1.25609	0.368025	1.62412	3.41306
15	Col-0_15	3.09	0.8	0.3885	0.1617	0.0095	4.25464	1.23029	5.48493	1.10152	0.318522	1.42005	3.45824
16	Col-0_16	1.63	0.8	0.2344	0.0999	0.0093	2.52644	0.734845	3.26129	1.23997	0.36066	1.60063	3.43807
17	Col-0_17	1.75	0.8	0.2504	0.1051	0.0072	2.72955	0.794237	3.52379	1.2478	0.36308	1.61088	3.4367
18	Col-0_18	1.8	0.8	0.2482	0.1087	0.0125	2.64201	0.796535	3.43855	1.17423	0.354016	1.52824	3.31689
19	bpg4-1_1	1.08	0.8	0.2021	0.0879	0.0088	2.16622	0.657418	2.82364	1.60461	0.486976	2.09158	3.29504
20	bpg4-1_2	1.16	0.8	0.2259	0.0948	0.0051	2.47607	0.737679	3.21374	1.70763	0.508744	2.21638	3.35656
21	bpg4-1_3	1.33	0.8	0.2497	0.1056	0.007	2.72165	0.810909	3.53255	1.63708	0.487765	2.12484	3.35629
22	bpg4-1_4	1.14	0.8	0.2133	0.0902	0.0061	2.32374	0.690719	3.01446	1.6307	0.484715	2.11541	3.36424
23	bpg4-1_5	1.04	0.8	0.2024	0.0882	0.0083	2.17398	0.669738	2.84372	1.67229	0.515183	2.18748	3.24602
24	bpg4-1_6	1.45	0.8	0.2373	0.1028	0.0082	2.56524	0.796445	3.36169	1.41531	0.439418	1.85473	3.22087
25	bpg4-1_7	1.58	0.8	0.287	0.1279	0.014	3.0538	0.972879	4.02668	1.54623	0.492597	2.03883	3.13894
26	bpg4-1_8	1.47	0.8	0.2812	0.1201	0.0063	3.07734	0.961519	4.03885	1.67474	0.523276	2.19802	3.20049
27	bpg4-1_9	1.45	0.8	0.27	0.1182	0.0105	2.90424	0.913242	3.81748	1.60234	0.503858	2.1062	3.18014
28	bpg4-1_10	1.94	0.8	0.3393	0.1483	0.0132	3.65022	1.14273	4.79295	1.50525	0.471229	1.97647	3.1943
29	bpg4-1_11	1.05	0.8	0.1977	0.0874	0.0095	2.1068	0.658087	2.76489	1.60518	0.5014	2.10658	3.20141
30	bpg4-1_12	1.21	0.8	0.2226	0.0963	0.0077	2.40659	0.744307	3.1509	1.59114	0.492104	2.08324	3.23334
31	bpg4-1_13	1.17	0.8	0.2452	0.1179	0.0248	2.4625	0.808697	3.27119	1.68376	0.552955	2.23671	3.04502
32	bpg4-1_14	0.88	0.8	0.1742	0.0773	0.0086	1.85342	0.582201	2.43562	1.68492	0.529274	2.2142	3.18346
33	bpg4-1_15	1.28	0.8	0.2244	0.1033	0.0159	2.33126	0.751359	3.08261	1.45703	0.469599	1.92663	3.10272
34	bpg4-1_16	1.63	0.8	0.2677	0.1215	0.0168	2.80654	0.894538	3.70108	1.37744	0.439037	1.81648	3.13742
35	bpg4-1_17	1.65	0.8	0.2801	0.1289	0.0197	2.91144	0.939288	3.85073	1.41161	0.455412	1.86702	3.09962
36	bpg4-1_18	1.22	0.8	0.2117	0.0915	0.0059	2.30277	0.728058	3.03083	1.51001	0.477415	1.98743	3.16289
37	glk1glk2_1	0.93	0.8	0.0639	0.0286	0.0062	0.649705	0.171637	0.821342	0.558886	0.147645	0.706531	3.78534
38	glk1glk2_2	0.97	0.8	0.0594	0.0236	0.0031	0.6374	0.139922	0.777322	0.525691	0.1154	0.64109	4.5554
39	glk1glk2_3	1.21	0.8	0.0816	0.0372	0.009	0.81744	0.216276	1.03372	0.540456	0.142992	0.683449	3.77961
40	glk1glk2_4	1.44	0.8	0.0772	0.0334	0.0064	0.79845	0.200742	0.999192	0.443583	0.111523	0.555107	3.97749
41	glk1glk2_5	1	0.8	0.0618	0.0268	0.0048	0.64215	0.16695	0.8091	0.51372	0.13356	0.64728	3.84636
42	glk1glk2_6	0.9	0.8	0.0597	0.0264	0.0054	0.611625	0.159897	0.771522	0.543667	0.142131	0.685797	3.82512
43	glk1glk2_7	0.78	0.8	0.0483	0.022	0.0065	0.472525	0.109567	0.582092	0.484641	0.112376	0.597017	4.31266
44	glk1glk2_8	1.25	0.8	0.0747	0.0319	0.0061	0.77456	0.187172	0.961732	0.495718	0.11979	0.615508	4.13823
45	glk1glk2_9	1.62	0.8	0.0825	0.0326	0.0028	0.900335	0.213911	1.11425	0.44461	0.105635	0.550245	4.20892
46	glk1glk2_10	0.93	0.8	0.056	0.0232	0.0026	0.60162	0.156192	0.757812	0.517523	0.134359	0.651881	3.8518
47	glk1glk2_11	1.1	0.8	0.07	0.0292	0.0057	0.72775	0.161572	0.889322	0.529273	0.117507	0.64678	4.50418
48	glk1glk2_12	0.92	0.8	0.0552	0.0224	0.0031	0.58901	0.136172	0.725182	0.512183	0.11841	0.630593	4.32549
49	glk1glk2_13	0.94	0.8	0.0635	0.0278	0.0059	0.649755	0.161973	0.811728	0.552983	0.137849	0.690832	4.0115
50	glk1glk2_14	0.85	0.8	0.0576	0.0274	0.01	0.53873	0.119678	0.658408	0.50704	0.112638	0.619678	4.5015
51	glk1glk2_15	1.13	0.8	0.0815	0.0398	0.0155	0.746535	0.169473	0.916008	0.52852	0.119981	0.648501	4.40504
52	glk1glk2_16	0.86	0.8	0.0636	0.0325	0.0136	0.564305	0.138359	0.702664	0.524935	0.128706	0.653641	4.07856
53	glk1glk2_17	1.63	0.8	0.1037	0.0466	0.0127	1.02831	0.241699	1.27	0.50469	0.118625	0.623315	4.25449
54	glk1glk2_18	0.77	0.8	0.0526	0.0243	0.0083	0.501875	0.107447	0.609322	0.521429	0.111633	0.633062	4.67091
55	bpg4glk1glk2_1	1.3	0.8	0.093	0.0461	0.0155	0.871345	0.240961	1.11231	0.536212	0.148284	0.684496	3.61612
56	bpg4glk1glk2_2	1.66	0.8	0.1105	0.0573	0.0239	0.97568	0.253148	1.22883	0.470207	0.121999	0.592206	3.85419
57	bpg4glk1glk2_3	1.85	0.8	0.1266	0.0633	0.024	1.15664	0.294417	1.45105	0.500166	0.127315	0.627482	3.92856
58	bpg4glk1glk2_4	2.02	0.8	0.1231	0.0558	0.0164	1.2066	0.276317	1.48292	0.477863	0.109432	0.587296	4.36674
59	bpg4glk1glk2_5	1.78	0.8	0.1374	0.0743	0.034	1.16388	0.310799	1.47468	0.523094	0.139685	0.662779	3.74482
60	bpg4glk1glk2_6	1.54	0.8	0.1307	0.0705	0.0318	1.11284	0.300398	1.41324	0.578099	0.156051	0.73415	3.70455
61	bpg4glk1glk2_7	1.89	0.8	0.1264	0.0645	0.0268	1.12397	0.276651	1.40062	0.475752	0.117101	0.592853	4.06275
62	bpg4glk1glk2_8	1.76	0.8	0.1025	0.047	0.0147	0.993185	0.224915	1.2181	0.451448	0.102234	0.553682	4.41582
63	bpg4glk1glk2_9	1.98	0.8	0.1467	0.0743	0.0293	1.3234	0.337516	1.66092	0.534707	0.13637	0.671077	3.921
64	bpg4glk1glk2_10	1.2	0.8	0.0856	0.0401	0.0132	0.818305	0.190855	1.00916	0.545537	0.127237	0.672773	4.28757
65	bpg4glk1glk2_11	1.3	0.8	0.0884	0.0405	0.0128	0.855465	0.191391	1.04686	0.52644	0.117779	0.644219	4.46972
66	bpg4glk1glk2_12	1.19	0.8	0.0997	0.0558	0.0269	0.818105	0.229511	1.04762	0.549987	0.154293	0.70428	3.56456
67	bpg4glk1glk2_13	1.29	0.8	0.0893	0.0412	0.0132	0.860825	0.195029	1.05585	0.533845	0.120948	0.654793	4.41383
68	bpg4glk1glk2_14	1.28	0.8	0.0928	0.0426	0.0136	0.89625	0.200118	1.09637	0.560156	0.125074	0.68523	4.47861
69	bpg4glk1glk2_15	1.16	0.8	0.0806	0.0368	0.0107	0.78972	0.186882	0.976602	0.544634	0.128884	0.673519	4.22577
70	bpg4glk1glk2_16	1.17	0.8	0.0888	0.0447	0.0179	0.800185	0.196189	0.996374	0.547135	0.134146	0.681281	4.07864
71	bpg4glk1glk2_17	1.02	0.8	0.0725	0.0344	0.0122	0.682065	0.154809	0.836874	0.534953	0.121419	0.656372	4.40585
72	bpg4glk1glk2_18	1.68	0.8	0.1031	0.0461	0.0117	1.03193	0.24989	1.28182	0.491395	0.118995	0.61039	4.12954

## Sheet: Figure5d
		volume		Absorbance			sup			/F.W.
		fresh weight[mg]	Aceton[ml]	A663.6	A646.6	A750	Chl a[µg/ml]	Chl b[µg/ml]	Chls a+b[µg/ml]	Chl a[µg/mg]	Chl b[µg/mg]	Chls a+b[µg/mg]	Chl a/b ratio
1	Col-0_1	1.52	0.8	0.2156	0.0913	0.0066	2.34427	0.694067	3.03833	1.23382	0.365298	1.59912	3.37758
2	Col-0_2	1.57	0.8	0.2298	0.0969	0.0073	2.49715	0.727301	3.22445	1.27243	0.370599	1.64303	3.43344
3	Col-0_3	1.64	0.8	0.2197	0.0923	0.0067	2.39097	0.692706	3.08368	1.16633	0.337905	1.50423	3.45164
4	Col-0_4	1.71	0.8	0.2234	0.093	0.0058	2.44324	0.702616	3.14586	1.14304	0.328709	1.47175	3.47735
5	Col-0_5	1.63	0.8	0.2225	0.0918	0.0042	2.45079	0.707303	3.1581	1.20284	0.347143	1.54999	3.46499
6	Col-0_6	1.68	0.8	0.2484	0.1048	0.0079	2.69903	0.787184	3.48621	1.28525	0.37485	1.6601	3.42872
7	Col-0_7	2.49	0.8	0.2887	0.1193	0.005	3.18386	0.928466	4.11233	1.02293	0.298302	1.32123	3.42916
8	Col-0_8	1.49	0.8	0.1928	0.079	0.0021	2.13998	0.625502	2.76548	1.14898	0.33584	1.48482	3.42122
9	Col-0_9	2.17	0.8	0.2781	0.1144	0.0042	3.07427	0.893313	3.96758	1.13337	0.329332	1.4627	3.44142
10	Col-0_10	1.38	0.8	0.204	0.0848	0.0044	2.24008	0.652888	2.89297	1.2986	0.378486	1.67708	3.43103
11	Col-0_11	2.61	0.8	0.3027	0.1244	0.0041	3.35109	0.977167	4.32825	1.02715	0.299515	1.32667	3.42939
12	Col-0_12	1.49	0.8	0.2203	0.0905	0.0034	2.43492	0.704022	3.13894	1.30734	0.377998	1.68534	3.45859
13	Col-0_13	1.15	0.8	0.1671	0.069	0.0027	1.84484	0.539349	2.38418	1.28336	0.375199	1.65856	3.42048
14	Col-0_14	1.37	0.8	0.2002	0.0813	0.0021	2.22476	0.635881	2.86065	1.29913	0.371317	1.67045	3.49871
15	Col-0_15	1.7	0.8	0.2452	0.1006	0.0035	2.71322	0.785354	3.49857	1.27681	0.369578	1.64639	3.45477
16	Col-0_16	1.47	0.8	0.1495	0.0616	0.0026	1.64908	0.477011	2.12609	0.897456	0.259598	1.15705	3.4571
17	Col-0_17	2.5	0.8	0.2926	0.1199	0.0032	3.24757	0.949223	4.19679	1.03922	0.303751	1.34297	3.42129
18	Col-0_18	1.81	0.8	0.2162	0.0889	0.003	2.39265	0.697817	3.09047	1.05753	0.308427	1.36595	3.42877
19	BPG4-OX-2_1	1.37	0.8	0.1105	0.0445	0.0037	1.20426	0.30426	1.50852	0.703218	0.17767	0.880888	3.958
20	BPG4-OX-2_2	1.05	0.8	0.0804	0.0308	0.0014	0.89278	0.209224	1.102	0.680213	0.159409	0.839622	4.2671
21	BPG4-OX-2_3	0.94	0.8	0.0731	0.0277	0.0012	0.8132	0.185186	0.998386	0.692085	0.157605	0.84969	4.39126
22	BPG4-OX-2_4	1.47	0.8	0.101	0.0401	0.0033	1.10299	0.267701	1.37069	0.600264	0.145688	0.745952	4.12021
23	BPG4-OX-2_5	1.08	0.8	0.0899	0.0349	0.0021	0.99191	0.23507	1.22698	0.734748	0.174126	0.908874	4.21964
24	BPG4-OX-2_6	1.34	0.8	0.0907	0.0337	0.0015	1.01059	0.21601	1.2266	0.603337	0.128961	0.732299	4.67844
25	BPG4-OX-2_7	1.55	0.8	0.1128	0.0462	0.0064	1.20191	0.285914	1.48782	0.620341	0.147569	0.767909	4.20375
26	BPG4-OX-2_8	1.72	0.8	0.114	0.0441	0.0033	1.25204	0.285111	1.53715	0.582342	0.13261	0.714952	4.39139
27	BPG4-OX-2_9	1.86	0.8	0.1161	0.0456	0.0026	1.28072	0.316045	1.59677	0.550849	0.135933	0.686783	4.05235
28	BPG4-OX-2_10	1.57	0.8	0.1394	0.0603	0.0116	1.44137	0.361599	1.80296	0.734454	0.184254	0.918708	3.98609
29	BPG4-OX-2_11	1.53	0.8	0.1022	0.039	0.0009	1.14377	0.276428	1.4202	0.59805	0.144538	0.742587	4.13768
30	BPG4-OX-2_12	1.4	0.8	0.1167	0.0481	0.0064	1.24484	0.305354	1.55019	0.711337	0.174488	0.885825	4.07671
31	BPG4-OX-2_13	1.25	0.8	0.1035	0.0398	0.0019	1.14795	0.270893	1.41885	0.734691	0.173372	0.908063	4.23767
32	BPG4-OX-2_14	1.32	0.8	0.108	0.0459	0.0062	1.14582	0.306469	1.45228	0.694433	0.185739	0.880172	3.73876
33	BPG4-OX-2_15	1.46	0.8	0.1135	0.0476	0.0068	1.20304	0.304751	1.50779	0.659197	0.166987	0.826184	3.9476
34	BPG4-OX-2_16	1.3	0.8	0.1129	0.0481	0.0094	1.16919	0.277812	1.447	0.719502	0.170961	0.890463	4.20857
35	BPG4-OX-2_17	1.03	0.8	0.0849	0.0367	0.007	0.87854	0.220718	1.09926	0.682361	0.171431	0.853793	3.98037
36	BPG4-OX-2_18	0.93	0.8	0.0811	0.0331	0.0036	0.87415	0.21862	1.09277	0.751957	0.18806	0.940017	3.99849
37	GLK1-OX_1	1	0.8	0.1762	0.077	0.0079	1.88547	0.577068	2.46254	1.50838	0.461654	1.97003	3.26733
38	GLK1-OX_2	0.98	0.8	0.1613	0.0729	0.0132	1.66199	0.485336	2.14733	1.35673	0.396193	1.75292	3.42441
39	GLK1-OX_3	1.17	0.8	0.2017	0.088	0.0093	2.15621	0.653713	2.80993	1.47434	0.446983	1.92132	3.29841
40	GLK1-OX_4	1.09	0.8	0.1993	0.0833	0.004	2.19021	0.65166	2.84187	1.60749	0.478283	2.08578	3.36097
41	GLK1-OX_5	1.34	0.8	0.2307	0.0998	0.0103	2.47167	0.735581	3.20726	1.47563	0.439153	1.91478	3.36017
42	GLK1-OX_6	1.1	0.8	0.2085	0.0914	0.0101	2.22309	0.677059	2.90014	1.61679	0.492407	2.1092	3.28344
43	GLK1-OX_7	1.29	0.8	0.2363	0.104	0.0149	2.48495	0.722547	3.20749	1.54105	0.448091	1.98914	3.43915
44	GLK1-OX_8	1	0.8	0.1665	0.0732	0.0091	1.7647	0.529037	2.29373	1.41176	0.42323	1.83499	3.33567
45	GLK1-OX_9	1.1	0.8	0.2046	0.0946	0.0183	2.08761	0.63492	2.72253	1.51826	0.46176	1.98002	3.28799
46	GLK1-OX_10	1.49	0.8	0.2374	0.1025	0.0104	2.5459	0.755981	3.30188	1.36692	0.405896	1.77282	3.36767
47	GLK1-OX_11	1.09	0.8	0.195	0.0833	0.0064	2.11425	0.635813	2.75007	1.55175	0.466652	2.0184	3.32528
48	GLK1-OX_12	1.83	0.8	0.2616	0.1119	0.0088	2.8339	0.852713	3.68661	1.23886	0.372771	1.61163	3.32339
49	GLK1-OX_13	1.24	0.8	0.2404	0.1016	0.0051	2.63635	0.804592	3.44094	1.70087	0.519092	2.21996	3.27663
50	GLK1-OX_14	1.33	0.8	0.2292	0.0957	0.0043	2.52195	0.752075	3.27403	1.51697	0.452376	1.96934	3.35333
51	GLK1-OX_15	1.41	0.8	0.2208	0.0932	0.0059	2.40991	0.717904	3.12781	1.36732	0.407321	1.77465	3.35687
52	GLK1-OX_16	1.5	0.8	0.2041	0.0853	0.0029	2.25458	0.685652	2.94023	1.20244	0.365681	1.56812	3.28823
53	GLK1-OX_17	1.92	0.8	0.2859	0.1344	0.0222	2.94421	0.984015	3.92823	1.22676	0.410006	1.63676	2.99204
54	GLK1-OX_18	1.35	0.8	0.1822	0.078	0.0048	1.98649	0.615658	2.60215	1.17718	0.364834	1.54201	3.22661
55	BPG4-OXGLK1-OX_1	1.26	0.8	0.1544	0.0636	0.0041	1.68945	0.470472	2.15992	1.07267	0.298712	1.37138	3.59097
56	BPG4-OXGLK1-OX_2	1.56	0.8	0.1987	0.0821	0.0049	2.17719	0.616374	2.79356	1.11651	0.316089	1.4326	3.53225
57	BPG4-OXGLK1-OX_3	1.77	0.8	0.2063	0.0885	0.0083	2.22099	0.656682	2.87767	1.00384	0.296805	1.30064	3.38214
58	BPG4-OXGLK1-OX_4	1.59	0.8	0.1608	0.065	0.0021	1.78368	0.498282	2.28196	0.897449	0.250708	1.14816	3.57966
59	BPG4-OXGLK1-OX_5	1.57	0.8	0.1837	0.0754	0.0033	2.02605	0.578587	2.60463	1.03238	0.294821	1.3272	3.50171
60	BPG4-OXGLK1-OX_6	1.76	0.8	0.2018	0.0843	0.0074	2.18531	0.607335	2.79264	0.99332	0.276061	1.26938	3.59819
61	BPG4-OXGLK1-OX_7	1.22	0.8	0.1559	0.0629	0.0026	1.72416	0.47199	2.19615	1.1306	0.309502	1.4401	3.65296
62	BPG4-OXGLK1-OX_8	1.52	0.8	0.1848	0.0757	0.0033	2.03876	0.579279	2.61803	1.07303	0.304884	1.37791	3.51947
63	BPG4-OXGLK1-OX_9	2.07	0.8	0.2357	0.098	0.0058	2.58116	0.743773	3.32494	0.997552	0.287449	1.285	3.47037
64	BPG4-OXGLK1-OX_10	1.61	0.8	0.2072	0.0859	0.0047	2.27357	0.654897	2.92846	1.12972	0.325415	1.45514	3.47164
65	BPG4-OXGLK1-OX_11	1.54	0.8	0.1963	0.08	0.0049	2.15315	0.585507	2.73865	1.11852	0.304159	1.42268	3.6774
66	BPG4-OXGLK1-OX_12	1.23	0.8	0.1364	0.0553	0.0023	1.50758	0.417999	1.92557	0.980537	0.271869	1.25241	3.60665
67	BPG4-OXGLK1-OX_13	1.91	0.8	0.1954	0.079	0.0012	2.18056	0.626596	2.80716	0.913324	0.262449	1.17577	3.48001
68	BPG4-OXGLK1-OX_14	2.28	0.8	0.2309	0.0939	0.0027	2.56289	0.73181	3.2947	0.89926	0.256775	1.15604	3.50212
69	BPG4-OXGLK1-OX_15	1.99	0.8	0.2055	0.0843	0.0021	2.28204	0.670788	2.95283	0.917403	0.269664	1.18707	3.40203
70	BPG4-OXGLK1-OX_16	1.93	0.8	0.2017	0.0836	0.0067	2.19265	0.604389	2.79704	0.908873	0.250524	1.1594	3.62789
71	BPG4-OXGLK1-OX_17	1.12	0.8	0.1369	0.0583	0.0071	1.45949	0.402554	1.86204	1.04249	0.287539	1.33003	3.62558
72	BPG4-OXGLK1-OX_18	1.32	0.8	0.1432	0.0615	0.0088	1.51201	0.410433	1.92245	0.916373	0.248747	1.16512	3.68395

## Sheet: Figure5h
HEMA1	tecgnical replicate_1			tecgnical replicate_2			average
	LUC	REN	LUC/REN	LUC	REN	LUC/REN
vector_1	3664	5270	0.695256	3379	5281	0.639841	0.667549
vector_2	5843	5438	1.07448	5342	6034	0.885317	0.979896
vector_3	5608	8205	0.683486	5258	8604	0.611111	0.647298
vector_4	4777	6931	0.689222	4562	6910	0.660203	0.674712
GLK1_1	61434	13125	4.68069	50335	14720	3.4195	4.05009
GLK1_2	55299	12706	4.3522	47317	13566	3.48791	3.92005
GLK1_3	64252	12989	4.94665	58456	13442	4.34876	4.6477
GLK1_4	71428	14745	4.84422	71095	16049	4.42987	4.63704
GLK1+BPG4_1	45633	15806	2.88707	35928	15610	2.3016	2.59433
GLK1+BPG4_2	39099	14879	2.6278	34390	16274	2.11319	2.37049
GLK1+BPG4_3	27857	13240	2.104	26615	14080	1.89027	1.99714
GLK1+BPG4_4	22965	12127	1.89371	22802	11536	1.9766	1.93515
	average	SD
vector	0.742364	0.15878
GLK1	4.31372	0.383213
GLK1+BPG4	2.22428	0.312787
GUN4	tecgnical replicate_1			tecgnical replicate_2			average
	LUC	REN	LUC/REN	LUC	REN	LUC/REN
vector_1	1246	8342	0.149365	1073	10614	0.101093	0.125229
vector_2	1119	10414	0.107452	1028	10215	0.100636	0.104044
vector_3	749	8089	0.0925949	703	9081	0.0774144	0.0850046
vector_4	983	9321	0.105461	942	9663	0.0974853	0.101473
GLK1_1	19300	10733	1.79819	15573	11038	1.41085	1.60452
GLK1_2	18109	10760	1.68299	15874	11536	1.37604	1.52952
GLK1_3	13321	9311	1.43067	12423	10543	1.17832	1.3045
GLK1_4	19479	10749	1.81217	19012	10807	1.75923	1.7857
GLK1+BPG4_1	10318	9712	1.0624	9121	10511	0.867758	0.965077
GLK1+BPG4_2	11476	10806	1.062	10458	11222	0.931919	0.996961
GLK1+BPG4_3	10577	7960	1.32877	9760	8655	1.12767	1.22822
GLK1+BPG4_4	10513	9926	1.05914	10883	10524	1.03411	1.04663
	average	SD
vector	0.103938	0.0165112
GLK1	1.55606	0.199225
GLK1+BPG4	1.05922	0.117557
CAO	tecgnical replicate_1			tecgnical replicate_2			average
	LUC	REN	LUC/REN	LUC	REN	LUC/REN
vector_1	1716	3415	0.502489	1548	3760	0.411702	0.457096
vector_2	1562	3876	0.402993	1538	4490	0.342539	0.372766
vector_3	1406	4424	0.317812	1321	4440	0.297523	0.307667
GLK1_1	4424	6258	0.706935	3962	6593	0.60094	0.653938
GLK1_2	3876	4989	0.776909	3668	5795	0.632959	0.704934
GLK1_3	3671	6084	0.603386	3672	5996	0.612408	0.607897
GLK1+BPG4_1	1545	6262	0.246726	1348	6990	0.192847	0.219787
GLK1+BPG4_2	1885	6936	0.27177	1778	7504	0.23694	0.254355
GLK1+BPG4_3	2073	7288	0.28444	2121	7402	0.286544	0.285492
	average	SD
vector	0.379176	0.0749201
GLK1	0.65559	0.0485397
GLK1+BPG4	0.253211	0.0328677

[truncated: 37 more sheets: Figure6a, Figure6b, Figure6c, Figure6d, Figure6f, Figure6h, Figure6i, Figure6k, Figure7b, Figure7c, Figure7d, Figure7e, Figure8c, Figure8d, Figure8e, FigureS1b, FigureS2e, FigureS3d, e, FigureS4b, FigureS4c …]
